# Supplementary material for: Mucin-Producing Lobular Breast Carcinoma Metastasis to an Ovarian Fibroma: Histopathological and Immunohistochemical Analysis of a Rare Case and Literature Review
Source: Diagnostics (Basel). 2024 Apr 30;14(9):953. doi: 10.3390/diagnostics14090953 (PMC11083407; doi:10.3390/diagnostics14090953)
Supplement: Supplementary file 1 [file diagnostics-14-00953-s001.zip]

Archive with 1 entries (1 files):
- diagnostics-2950215-supplementary.pdf
